# Supplementary material for: Azo-Dye-Functionalized Polycarbonate Membranes for Textile Dye and Nitrate Ion Removal
Source: Micromachines (Basel). 2022 Apr 7;13(4):577. doi: 10.3390/mi13040577 (PMC9030370; doi:10.3390/mi13040577)
Supplement: Supplementary file 1 [file micromachines-13-00577-s001.zip]

Archive with 3 entries (3 files):
- Supplementary Video Side View-Video S1.mp4
- Supplementary Video Top View-Video S2.mp4
- supplementary.pdf
